# Supplementary material for: Evaluation of Nationwide Oral Mucosal Screening Program for Oral Cancer Mortality among Men in Taiwan
Source: Int J Environ Res Public Health. 2022 Nov 2;19(21):14329. doi: 10.3390/ijerph192114329 (PMC9654467; doi:10.3390/ijerph192114329)
Supplement: Supplementary file 1 [file ijerph-19-14329-s001.zip]

Archive with 1 entries (1 files):
- ijerph-1940016-supplementary.pdf
